# Supplementary material for: Oncogenic stress‐induced Netrin is a humoral signaling molecule that reprograms systemic metabolism in Drosophila
Source: EMBO J. 2023 May 4;42(12):e111383. doi: 10.15252/embj.2022111383 (PMC10267689; doi:10.15252/embj.2022111383)
Supplement: Supplementary file 2 — Dataset EV1 [file EMBJ-42-e111383-s005.xlsx]

## Sheet:  Table1 (Fly stock)
		Fly stock information
		Species	Designation	Source	identifier
		Genetic reagent (D. melanogaster)	Oregon R	Bloomington Drosophila Stock Center	4269
		Genetic reagent (D. melanogaster)	w1118	Erina Kuranaga (Sasaki A et al., 2021)	w1118
		Genetic reagent (D. melanogaster)	GMR-RasV12	Amy Tang, Iswar Hariharan	GMR-RasV12
		Genetic reagent (D. melanogaster)	Dilp21	Takashi Nishimura (Gronke S et al., 2010)	Dilp21
		Genetic reagent (D. melanogaster)	Dilp31	Takashi Nishimura (Gronke S et al., 2010)	Dilp31
		Genetic reagent (D. melanogaster)	Dilp51	Takashi Nishimura (Gronke S et al., 2010)	Dilp51
		Genetic reagent (D. melanogaster)	Df(3L)dilp2–3, dilp53	Takashi Nishimura (Gronke S et al., 2010)	Df(3L)dilp2–3, dilp53
		Genetic reagent (D. melanogaster)	UAS-InR RNAi	Bloomington Drosophila Stock Center	31037
		Genetic reagent (D. melanogaster)	UAS-InR RNAi	Bloomington Drosophila Stock Center	31594
		Genetic reagent (D. melanogaster)	UAS-InR RNAi	Bloomington Drosophila Stock Center	35251
		Genetic reagent (D. melanogaster)	UAS-InR-DN	Bloomington Drosophila Stock Center	8252
		Genetic reagent (D. melanogaster)	UAS-InR-DN	Bloomington Drosophila Stock Center	8253
		Genetic reagent (D. melanogaster)	Act-Gal4	Bloomington Drosophila Stock Center	25708
		Genetic reagent (D. melanogaster)	CG-Gal4	Bloomington Drosophila Stock Center	7011
		Genetic reagent (D. melanogaster)	FB-Gal4	Masayuki Miura (Gronke S et al., 2003)	FB-Gal4
		Genetic reagent (D. melanogaster)	PromE-Gal4	Joel Levine (Billeter J. C. et al., 2009)	promE(800)-Gal4
		Genetic reagent (D. melanogaster)	Mef2-Gal4	Bloomington Drosophila Stock Center	25756
		Genetic reagent (D. melanogaster)	esg-Gal4, UAS-GFP	Shigeo Hayashi	esg-Gal4, UAS-GFP
		Genetic reagent (D. melanogaster)	Nubbin-Gal4	Iswar Hariharan (Calleja, M., 1996)	Nubbin-Gal4
		Genetic reagent (D. melanogaster)	GMR-Gal4	Iswar Hariharan (Freeman M. 1996)	GMR-Gal4
		Genetic reagent (D. melanogaster)	CG-Gal4, GMRRasV12	this study	CG-Gal4, GMRRasV12
		Genetic reagent (D. melanogaster)	FB-Gal4, GMRRasV12	this study	FB-Gal4, GMRRasV12
		Genetic reagent (D. melanogaster)	UAS-TMLHE RNAi	Vienna Drosophila Resource Center	26515
		Genetic reagent (D. melanogaster)	UAS-TMLHE RNAi	Bloomington Drosophila Stock Center	57768
		Genetic reagent (D. melanogaster)	esg-lexA::HG, lexAop-RasV12, lexAop-GFP, tub-Gal80ts, CG-Gal4	this study	esgts>Rasv12, GFP
		Genetic reagent (D. melanogaster)	esg-lexA::HG, lexAop-GFP, tub-Gal80ts, CG-Gal4	this study	esgts>GFP
		Genetic reagent (D. melanogaster)	UAS-NetB RNAi	Vienna Drosophila Resource Center	100840
		Genetic reagent (D. melanogaster)	UAS-NetB RNAi	Vienna Drosophila Resource Center	330183
		Genetic reagent (D. melanogaster)	UAS-NetB::GFP	this study	UAS-NetB-GFP
		Genetic reagent (D. melanogaster)	GMR-Gal4, GMRRasV12	this study	GMR-Gal4 , GMRRasV12
		Genetic reagent (D. melanogaster)	NetB¹	Bloomington Drosophila Stock Center	66879
		Genetic reagent (D. melanogaster)	NetBCPTI-000168	Department of Drosophila Genomics and Genetic Resources	115011
		Genetic reagent (D. melanogaster)	UAS-unc-5 RNAi	Vienna Drosophila Resource Center	110155
		Genetic reagent (D. melanogaster)	UAS-unc-5 RNAi	Bloomington Drosophila Stock Center	33756
		Genetic reagent (D. melanogaster)	Unc-5MI04273	Bloomington Drosophila Stock Center	37426
		Genetic reagent (D. melanogaster)	UAS-fra RNAi	Vienna Drosophila Resource Center	6557
		Genetic reagent (D. melanogaster)	UAS-Dscam1 RNAi	Vienna Drosophila Resource Center	108835
		Genetic reagent (D. melanogaster)	UAS-LacZ RNAi	Fumiaki Obata (Kennerdell and Carthew, 2000)	LacZ RNAi
		Genetic reagent (D. melanogaster)	UAS-mCherry RNAi	Bloomington Drosophila Stock Center	35785
		Genetic reagent (D. melanogaster)	UAS-luciferase RNAi	Bloomington Drosophila Stock Center	31603
		Genetic reagent (D. melanogaster)	attP40	Bloomington Drosophila Stock Center	36304
		Genetic reagent (D. melanogaster)	attP2	Bloomington Drosophila Stock Center	36303
		Genetic reagent (D. melanogaster)	UAS-CPT2 RNAi	Bloomington Drosophila Stock Center	51900
		Genetic reagent (D. melanogaster)	UAS-CPT2 RNAi	Bloomington Drosophila Stock Center	62455
		Genetic reagent (D. melanogaster)	hh-Gal4	Iswar Hariharan lab	hh-Gal4
