# Supplementary material for: Oncogenic stress‐induced Netrin is a humoral signaling molecule that reprograms systemic metabolism in Drosophila
Source: EMBO J. 2023 May 4;42(12):e111383. doi: 10.15252/embj.2022111383 (PMC10267689; doi:10.15252/embj.2022111383)
Supplement: Supplementary file 3 — Dataset EV2 [file EMBJ-42-e111383-s011.xlsx]

## Sheet: Table2 (primer)
		Primer information
		Primer		Sequence
		RpL32	Forward	CCAGCATACAGGCCCAAGATCGTG
		RpL32	Reverse	TCTTGAATCCGGTGGGCAGCATG
		InR	Forward	TGAGCATGTGGAGCACATCAAGATG
		InR	Reverse	CGTAGGAGATTTTCTCGTTTGGCTG
		TMLH	Forward	AGTGCAGTGGAGTGATGCTC
		TMLH	Reverse	CGCCGACCTATCAACCTCTC
		NetrinB	Forward	AGCGTTACTGCGAACTGTTG
		NetrinB	Reverse	AGCAGGTCACATTACTGGGATTA
		Unc5	Forward	GATGCTATTGACCCACTCACG
		Unc5	Reverse	GCTGCGGTCTCACATTCTCAT
		Fra	Forward	GGAGGCAAGAGCAAGTCCAA
		Fra	Reverse	CCACGGTTCTCCTCAACGG
		Dscam	Forward	GTCAGACCCTAGCTGCCAATC
		Dscam	Reverse	CGGAATGGAGGGAAGACCA
