# Supplementary material for: Oncogenic stress‐induced Netrin is a humoral signaling molecule that reprograms systemic metabolism in Drosophila
Source: EMBO J. 2023 May 4;42(12):e111383. doi: 10.15252/embj.2022111383 (PMC10267689; doi:10.15252/embj.2022111383)
Supplement: Supplementary file 4 — Dataset EV3 [file EMBJ-42-e111383-s007.xlsx]

## Sheet: Genotypes of fly crosses
		Genotypes of fly crosses
		Figure	Panel	Genotype		Figure	Panel	Genotype
		1	a	+/+; +/+		EV1	a	+/+; +/+
		1	a	GMRRasV12/+; +/+		EV1	b	GMRRasV12/+; +/+
		1	b	+/+; +/+		EV1	c	+/+; +/+
		1	b	GMRRasV12/+; +/+		EV1	c	GMRRasV12/+; +/+
		1	c	GMRRasV12/+; GMR-Gal4/+		EV1	d	+/+; +/+
		1	c	GMR-RasV12/UAS-NetB RNAi; GMR-Gal4/+		EV1	e	GMRRasV12/+; +/+
		1	c	GMR-RasV12/UAS-NetB RNAi; GMR-Gal4/+		EV1	f	+/+; +/+
		1	d	GMRRasV12/+; +/+		EV1	g	GMRRasV12/+; +/+
		1	d	GMRRasV12/NetB¹; +/+		EV1	h	+/+; +/+
		1	e	UAS-GFP/+; GMR-Gal4/+		EV1	i	GMRRasV12/+; +/+
		1	e	UAS-NetB::GFP/+; GMR-Gal4/+		EV1	j	+/+; +/+
		1	f	+/+; +/+		EV1	j	GMRRasV12/+; +/+
		1	f	GMRRasV12/+; +/+		EV1	k	+/+; +/+
		1	g	NetBCPTI-000168/+ or Y; +/+; +/+		EV1	k	GMRRasV12/+; +/+
		1	h	NetBCPTI-000168/+ or Y; GMRRasV12/+; +/+		EV1	l	+/+; GMR-Gal4/+
		1	i	+/+; +/+		EV1	l	GMRRasV12/+; +/+
		1	i	GMRRasV12/+; +/+		EV1	m	+/+; GMR-Gal4/+
		2	a	+/+; +/+		EV1	m	GMRRasV12/+; +/+
		2	b	GMRRasV12/+; +/+		EV1	n	GMRRasV12/+; GMR-Gal4/+
		2	c	+/+; +/+		EV1	n	GMRRasV12/+; GMR-Gal4/+
		2	c	GMRRasV12/+; +/+		EV1	n	GMRRasV12/UAS-LacZ RNAi; GMR-Gal4/+
		2	c	+/+; +/+		EV1	n	GMRRasV12/+; GMR-Gal4/UAS-mCherry RNAi
		2	c	GMRRasV12/+; +/+		EV1	n	GMRRasV12/+; GMR-Gal4/UAS-Luciferase RNAi
		2	e	UAS-GFP/+; GMR-Gal4/+		EV1	n	GMRRasV12/UAS-NetB RNAi; GMR-Gal4/+
		2	f	UAS-GFP/+; GMR-Gal4/+		EV1	o	Act-Gal4/+; +/+
		2	g	UAS-NetB::GFP/+; GMR-Gal4/+		EV1	o	Act-Gal4/UAS-NetB RNAi; +/+
		2	h	UAS-NetB::GFP/+; GMR-Gal4/+		EV1	p	Act-Gal4/+; +/+
		2	i	UAS-GFP/+; GMR-Gal4/+		EV1	p	Act-Gal4/UAS-NetB RNAi; +/+
		2	i	UAS-NetB::GFP/+; GMR-Gal4/+		EV1	q	GMRRasV12/+; GMR-Gal4/+
		2	j	UAS-GFP/+; GMR-Gal4/+		EV1	r	GMR-RasV12/UAS-NetB RNAi; GMR-Gal4/+
		2	k	UAS-NetB::GFP/+; GMR-Gal4/+		EV1	s	GMRRasV12/+; GMR-Gal4/+
		2	l	UAS-GFP/+; GMR-Gal4/+		EV1	s	GMR-RasV12/UAS-NetB RNAi; GMR-Gal4/+
		2	l	UAS-NetB::GFP/+; GMR-Gal4/+		EV2	a	UAS-FLP, UAS-RFP, Ubi>Stop>GFP/+; GMR-Gal4/+
		2	m	FB-Gal4/+; GMR-RasV12/+		EV2	b	UAS-FLP, UAS-RFP, Ubi>Stop>GFP/GMR-Gal4; +/+
		2	m	FB-Gal4/UAS-unc-5 RNAi; GMR-RasV12/+		EV2	c	NetBCPTI-000168/+ or Y; GMRRasV12/+; +/+
		2	n	GMRRasV12/+; +/+		EV3	a	UAS-GFP/+; GMR-Gal4/+
		2	n	GMRRasV12/Unc-5MI04273; +/+		EV3	a	UAS-NetB::GFP/+; GMR-Gal4/+
		3	a	CG-Gal4/+; GMRRasV12/+		EV3	b	FB-Gal4/+; GMR-RasV12/attP2
		3	a	CG-Gal4/+; GMRRasV12/+		EV3	b	FB-Gal4/+; GMR-RasV12/UAS-unc-5 RNAi
		3	a	CG-Gal4/+; GMRRasV12/UAS-InR RNAi		EV3	c	Act-Gal4/+; +/+
		3	a	CG-Gal4/+; GMRRasV12/UAS-InR RNAi		EV3	c	Act-Gal4/UAS-unc-5 RNAi; +/+
		3	a	CG-Gal4/+; GMRRasV12/UAS-InR RNAi		EV3	d	Act-Gal4/+; attP2/+
		3	a	CG-Gal4/UAS-InR-DN; GMRRasV12/+		EV3	d	Act-Gal4/+; UAS-unc-5 RNAi/+
		3	a	CG-Gal4/+; GMRRasV12/UAS-InR-DN		EV3	e	GMRRasV12/+; +/+
		3	b	CG-Gal4/+; +/+		EV3	e	GMRRasV12/+; Dilp21/+
		3	b	CG-Gal4/+; GMRRasV12/+		EV3	e	GMRRasV12/+; Dilp31/+
		3	b	CG-Gal4/UAS-InR-DN ; GMRRasV12/+		EV3	e	GMRRasV12/+; Dilp51/+
		3	c	CG-Gal4/+; +/+		EV3	e	GMRRasV12/+; Dilp21, 31, 51/+
		3	c	CG-Gal4/+; GMRRasV12/+		EV3	f	UAS-InR-DN/+; GMRRasV12/+
		3	c	CG-Gal4/UAS-InR-DN ; GMRRasV12/+		EV3	f	UAS-InR-DN/+; GMRRasV12/GMR-Gal4
		3	d	+/+; GMR-Gal4/+		EV3	f	UAS-InR-DN/Nubbin-Gal4; GMRRasV12/+
		3	d	GMR-RasV12/+; GMR-Gal4/+		EV3	f	UAS-InR-DN/esg-Gal4; GMRRasV12/+
		3	d	GMR-RasV12/UAS-NetB RNAi; GMR-Gal4/+		EV3	f	UAS-InR-DN/+; GMRRasV12/Mef2-Gal4
		3	e	FB-Gal4/+; GMR-RasV12/+		EV3	f	UAS-InR-DN/PromE-Gal4; GMRRasV12/+
		3	e	FB-Gal4/+; GMR-RasV12/UAS-fra RNAi		EV3	f	UAS-InR-DN/CG-Gal4; GMRRasV12/+
		3	e	FB-Gal4/UAS-Dscam1 RNAi; GMR-RasV12/+		EV3	f	UAS-InR-DN/FB-Gal4; GMRRasV12/+
		3	e	FB-Gal4/UAS-unc-5 RNAi; GMR-RasV12/+		EV3	g	FG-Gal4/+; GMRRasV12/+
		4	b	CG-Gal4/+; +/+		EV3	g	FG-Gal4/+; GMRRasV12/UAS-InR RNAi
		4	b	CG-Gal4/+; GMRRasV12/+		EV3	g	FG-Gal4/UAS-InR-DN; GMRRasV12/+
		4	c	CG-Gal4/attP40; GMRRasV12/+		EV3	h	CG-Gal4/+; GMRRasV12/+
		4	c	CG-Gal4/UAS-TMLHE RNAi; GMRRasV12/+		EV3	i	CG-Gal4/+; GMRRasV12/UAS-InR RNAi
		4	d	CG-Gal4/+; +/attP2		EV3	j	CG-Gal4/UAS-InR-DN; GMRRasV12/+
		4	d	CG-Gal4/UAS-TMLHE RNAi; +/+		EV3	k	CG-Gal4/+; GMRRasV12/+
		4	e	CG-Gal4/+; GMRRasV12/+		EV3	k	CG-Gal4/+; GMRRasV12/UAS-InR RNAi
		4	f	CG-Gal4/+; GMRRasV12/+		EV3	k	CG-Gal4/UAS-InR-DN; GMRRasV12/+
		4	g	CG-Gal4/UAS-TMLHE RNAi; GMRRasV12/+		EV3	l	CG-Gal4/+; GMRRasV12/UAS-InR RNAi
		5	a	NetBCPTI-000168/+ or Y; +/CyO or sp; hh-Gal4, UAS-RFP/+		EV3	l	CG-Gal4/+; GMRRasV12/+
		5	b	NetBCPTI-000168/+ or Y; sp/CyO; hh-Gal4, UAS-RFP/UAS-RasV12		EV3	l	CG-Gal4/+; +/+
		5	c	Nubbin-Gal4/UAS-LacZ RNAi; UAS-RasV12/+		EV3	m	CG-Gal4/+; +/+
		5	c	Nubbin-Gal4/UAS-NetB RNAi; UAS-RasV12/+		EV3	m	CG-Gal4/+; GMRRasV12/+
		5	d	Nubbin-Gal4/UAS-GFP; UAS-RasV12/+		EV3	m	CG-Gal4/+; GMRRasV12/UAS-InR RNAi
		5	d	Nubbin-Gal4/UAS-NetB::GFP; UAS-RasV12/+		EV3	n	CG-Gal4/+; +/+
		5	e	esg-lexA::HG, CG-Gal4/+; lexAop-GFP, tub-Gal80ts/+		EV3	n	CG-Gal4/+; GMRRasV12/+
		5	e	esg-lexA::HG, lexAop-RasV12, CG-Gal4/+; lexAop-GFP, tub-Gal80ts/+		EV3	n	CG-Gal4/UAS-InR-DN; GMRRasV12/+
		5	f	NetBCPTI-000168/+; esg-Gal4, tub-Gal80ts/CyO; +/+		EV3	o	CG-Gal4/+; +/+
		5	g	NetBCPTI-000168/+; esg-Gal4, tub-Gal80ts/CyO; UAS-RasV12/+		EV3	o	CG-Gal4/UAS-InR-DN; +/+
		5	h	NetBCPTI-000168/+; esg-Gal4, tub-Gal80ts/CyO; +/+		EV3	p	Act-Gal4/+; +/+
		5	h	NetBCPTI-000168/+; esg-Gal4, tub-Gal80ts/CyO; UAS-RasV12/+		EV3	p	Act-Gal4/+; UAS-fra RNAi /+
		5	i	esg-Gal4, UAS-GFP, tub-Gal80ts/UAS-LacZ RNAi; UAS-RasV12/+		EV3	q	Act-Gal4/+; +/+
		5	i	esg-Gal4, UAS-GFP, tub-Gal80ts/UAS-NetB RNAi; UAS-RasV12/+		EV3	q	Act-Gal4/UAS-Dscam1 RNAi; +/+
		5	j	esg-lexA::HG, CG-Gal4/+; lexAop-GFP, tub-Gal80ts/+		EV4	a	CG-Gal4/+; GMRRasV12/+
		5	j	esg-lexA::HG, lexAop-RasV12, CG-Gal4/+; lexAop-GFP, tub-Gal80ts/+		EV4	a	CG-Gal4/UAS-TMLHE RNAi; GMRRasV12/+
		5	k	esg-lexA::HG, CG-Gal4/+; lexAop-GFP, tub-Gal80ts/+		EV4	b	FB-Gal4/attP40; GMRRasV12/+
		5	k	esg-lexA::HG, lexAop-RasV12, CG-Gal4/+; lexAop-GFP, tub-Gal80ts/+		EV4	b	FB-Gal4/UAS-TMLHE RNAi; GMRRasV12/+
		5	l	esg-lexA::HG, lexAop-RasV12, CG-Gal4/UAS-LacZ RNAi; lexAop-GFP, tub-Gal80ts/+		EV4	c	Act-Gal4/attP40; +/+
		5	l	esg-lexA::HG, lexAop-RasV12, CG-Gal4/UAS-TMLHE RNAi; lexAop-GFP, tub-Gal80ts/+		EV4	c	Act-Gal4/UAS-TMLHE RNAi; +/+
		5	l	esg-lexA::HG, CG-Gal4/UAS-LacZ RNAi; lexAop-GFP, tub-Gal80ts/+		EV4	d	Act-Gal4/+; +/+
		5	l	esg-lexA::HG, CG-Gal4/UAS-TMLHE RNAi; lexAop-GFP, tub-Gal80ts/+		EV4	d	Act-Gal4/UAS-TMLHE RNAi; +/+
						EV4	e	CG-Gal4/attP40; +/+
						EV4	e	CG-Gal4/UAS-TMLHE RNAi; +/+
						EV4	f	CG-Gal4/+; +/+
						EV4	f	CG-Gal4/UAS-TMLHE RNAi; +/+
						EV4	g	FB-Gal4/attP40; +/+
						EV4	g	FB-Gal4/UAS-TMLHE RNAi; +/+
						EV4	h	CG-Gal4/+; +/+
						EV4	h	CG-Gal4/UAS-TMLHE RNAi; +/+
						EV4	h	CG-Gal4/+; GMRRasV12/+
						EV4	h	CG-Gal4/UAS-TMLHE RNAi; GMRRasV12/+
						EV4	i	FB-Gal4/attP40; GMRRasV12/+
						EV4	i	FB-Gal4/UAS-CPT2 RNAi; GMRRasV12/+
						EV4	i	FB-Gal4/UAS-CPT2 RNAi; GMRRasV12/+
						EV4	j	FB-Gal4/attP40; +/+
						EV4	j	FB-Gal4/UAS-CPT2 RNAi; +/+
						EV4	j	FB-Gal4/UAS-CPT2 RNAi; +/+
						EV5	a	Nubbin-Gal4/UAS-LacZ RNAi; UAS-RasV12/+
						EV5	a	Nubbin-Gal4/UAS-NetB RNAi; UAS-RasV12/+
						EV5	c	esg-lexA::HG, CG-Gal4/+; lexAop-GFP, tub-Gal80ts/+
						EV5	d	esg-lexA::HG, lexAop-RasV12, CG-Gal4/+; lexAop-GFP, tub-Gal80ts/+
						EV5	e	esg-lexA::HG, lexAop-RasV12, CG-Gal4/UAS-TMLHE RNAi; lexAop-GFP, tub-Gal80ts/+
						EV5	f	esg-lexA::HG, CG-Gal4/+; lexAop-GFP, tub-Gal80ts/+
						EV5	f	esg-lexA::HG, lexAop-RasV12, CG-Gal4/+; lexAop-GFP, tub-Gal80ts/+
						EV5	f	esg-lexA::HG, lexAop-RasV12, CG-Gal4/UAS-TMLHE RNAi; lexAop-GFP, tub-Gal80ts/+
						EV5	g	esg-lexA::HG, CG-Gal4/+; lexAop-GFP, tub-Gal80ts/+
						EV5	g	esg-lexA::HG, lexAop-RasV12, CG-Gal4/+; lexAop-GFP, tub-Gal80ts/+
						EV5	i	esg-lexA::HG, CG-Gal4/+; lexAop-GFP, tub-Gal80ts/+
						EV5	i	esg-lexA::HG, lexAop-RasV12, CG-Gal4/+; lexAop-GFP, tub-Gal80ts/+
						EV5	k	esg-lexA::HG, CG-Gal4/+; lexAop-GFP, tub-Gal80ts/+
						EV5	k	esg-lexA::HG, lexAop-RasV12, CG-Gal4/+; lexAop-GFP, tub-Gal80ts/+
						EV5	l	esg-lexA::HG, CG-Gal4/+; lexAop-GFP, tub-Gal80ts/+
						EV5	l	esg-lexA::HG, lexAop-RasV12, CG-Gal4/+; lexAop-GFP, tub-Gal80ts/+
						EV5	m	esg-lexA::HG, CG-Gal4/+; lexAop-GFP, tub-Gal80ts/+
						EV5	n	esg-lexA::HG, lexAop-RasV12, CG-Gal4/+; lexAop-GFP, tub-Gal80ts/+
						EV5	o	esg-lexA::HG, CG-Gal4/+; lexAop-GFP, tub-Gal80ts/+
						EV5	p	esg-lexA::HG, lexAop-RasV12, CG-Gal4/+; lexAop-GFP, tub-Gal80ts/+
						EV5	q	esg-Gal4, tub-Gal80ts/UAS-GFP; UAS-RasV12/+
						EV5	q	esg-Gal4, tub-Gal80ts/UAS-NetB::GFP; UAS-RasV12/+
						EV5	r	esg-lexA::HG, lexAop-RasV12, CG-Gal4/+; lexAop-GFP, tub-Gal80ts/+
