# Supplementary material for: Oncogenic stress‐induced Netrin is a humoral signaling molecule that reprograms systemic metabolism in Drosophila
Source: EMBO J. 2023 May 4;42(12):e111383. doi: 10.15252/embj.2022111383 (PMC10267689; doi:10.15252/embj.2022111383)
Supplement: Supplementary file 5 — Source Data for Expanded View [file EMBJ-42-e111383-s008.zip]

Archive with 5 entries (5 files):
- EMBOJ2022111383RFigure_EV4_Source_Datasd.xlsx
- Source Data for Figure EV1.zip
- Source Data for Figure EV2.zip
- Source Data for Figure EV3.zip
- Source Data for Figure EV5.zip
