# Supplementary material for: Oncogenic stress‐induced Netrin is a humoral signaling molecule that reprograms systemic metabolism in Drosophila
Source: EMBO J. 2023 May 4;42(12):e111383. doi: 10.15252/embj.2022111383 (PMC10267689; doi:10.15252/embj.2022111383)
Supplement: Supplementary file 5 — Source Data for Expanded View [file EMBJ-42-e111383-s008.zip › EMBOJ2022111383RFigure_EV4_Source_Datasd.xlsx]

## Sheet: Fig. EV4a
	Fig. EV4a	Survival (Ratio)	Survival (Ratio)		Statistical Analysis
	Sample Number	GMR-Rasv12, CG-Gal4>+	GMR-Rasv12, CG-Gal4>TMLHE-RNAi-2		Unpaired t test
	1	1	0		P value	<0.0001
	2	0.5	0		P value summary	****
	3	0.833333	0		Significantly different (P < 0.05)?	Yes
	4	0.833333	0		One- or two-tailed P value?	Two-tailed
	5	1.5	0
	6	1
	7	1
	8	1
	9	1.33333
	Fig. EV4a	Survival (%)	Survival (%)
	Sample Number	GMR-Rasv12, CG-Gal4>+	GMR-Rasv12, CG-Gal4>TMLHE-RNAi-2
	1	24	0
	2	12	0
	3	20	0
	4	20	0
	5	36	0
	6	24
	7	24
	8	24
	9	32

## Sheet: Fig. EV4b
	Fig. EV4b	Survival (Ratio)	Survival (Ratio)		Statistical Analysis
	Sample Number	GMR-Rasv12, FB-Gal4>+	GMR-Rasv12, FB-Gal4>TMLHE-RNAi-1		Unpaired t test
	1	1.22892	0.289157		P value	<0.0001
	2	1.08434	0.216867		P value summary	****
	3	1.08434	0.144578		Significantly different (P < 0.05)?	Yes
	4	0.795181	0		One- or two-tailed P value?	Two-tailed
	5	0.86747	0.0722892
	6	0.939759	0.0722892
	7		0
	Fig. EV4b	Survival (%)	Survival (%)
	Sample Number	GMR-Rasv12, FB-Gal4>+	GMR-Rasv12, FB-Gal4>TMLHE-RNAi-1
	1	68	16
	2	60	12
	3	60	8
	4	44	0
	5	48	4
	6	52	4
	7		0

## Sheet: Fig. EV4c 
	Fig. EV4c	TMLHE mRNA (Ratio)	TMLHE mRNA (Ratio)		Statistical Analysis
	Sample Number	Act-Gal4>+	Act-Gal4>TMLHE RNAi-1		Unpaired t test
	1	0.0989	0.0691		P value	0.0008
	2	0.975	0.0614		P value summary	***
	3	0.551	0.113		Significantly different (P < 0.05)?	Yes
	4	0.594	0.0504		One- or two-tailed P value?	Two-tailed
	5	1.45	0.0754
	6	1.15	0.0271
	7	1.06	0.144
	8	2.12	0.055

## Sheet: Fig. EV4d
	Fig. EV4d	TMLHE mRNA (Ratio)	TMLHE mRNA (Ratio)		Statistical Analysis
	Sample Number	Act-Gal4>+	Act-Gal4>TMLHE RNAi-2		Unpaired t test
	1	0.100978	0.0287394		P value	0.0092
	2	2.95213	0.0233442		P value summary	**
	3	0.548097	0.0128331		Significantly different (P < 0.05)?	Yes
	4	1.52335	0.0331332		One- or two-tailed P value?	Two-tailed
	5	0.63099	0.00550267
	6	0.878974	0.00963508
	7	1.18485	0.00719863
	8	0.180629	0.0111234

## Sheet: Fig. EV4e
	Fig. EV4e	Survival (Ratio)	Survival (Ratio)		Statistical Analysis
	Sample Number	CG-Gal4>+	CG-Gal4>TMLHE-RNAi-1		Unpaired t test
	1	0.976258	1.1471		P value	0.0513
	2	1.1207	1.1227		P value summary	ns
	3	0.903038	1.22032		Significantly different (P < 0.05)?	No
	4		1.1227		One- or two-tailed P value?	Two-tailed
	Fig. EV4e	Survival (%)	Survival (%)
	Sample Number	CG-Gal4>+	CG-Gal4>TMLHE-RNAi-1
	1	80	94
	2	91.8367	92
	3	74	100
	4		92

## Sheet: Fig. EV4f
	Fig. EV4f	Survival (Ratio)	Survival (Ratio)		Statistical Analysis
	Sample Number	CG-Gal4>+	CG-Gal4>TMLHE-RNAi-2		Unpaired t test
	1	0.957447	0.957447		P value	0.1293
	2	1.02128	0.957447		P value summary	ns
	3	1.02128	0.808511		Significantly different (P < 0.05)?	No
	4		0.914894		One- or two-tailed P value?	Two-tailed
	5		0.978723
	Fig. EV4f	Survival (%)	Survival (%)
	Sample Number	CG-Gal4>+	CG-Gal4>TMLHE-RNAi-2
	1	90	90
	2	96	90
	3	96	76
	4		86
	5		92

## Sheet: Fig. EV4g
	Fig. EV4g	Survival (Ratio)	Survival (Ratio)		Statistical Analysis
	Sample Number	FB-Gal4>+	FB-Gal4>TMLHE-RNAi-1		Unpaired t test
	1	0.992979	1.03711		P value	0.4787
	2	0.970913	0.992979		P value summary	ns
	3	1.10331	1.01505		Significantly different (P < 0.05)?	No
	4	1.01505	1.05918		One- or two-tailed P value?	Two-tailed
	5	0.948847	1.05918
	6	1.01505	0.948847
	7	0.992979	0.970913
	8	0.970913	1.05918
	9	1.03711	1.01505
	10	1.05918	1.05918
	11	0.970913	1.03711
	12	0.992979	1.08124
	13	0.92678	1.08124
	14	0.992979	1.05918
	15	0.970913	0.970913
	16	1.08124	0.92678
	17	0.970913	0.882648
	18	0.970913	1.10331
	19	0.838516	0.992979
	20	1.10331	0.970913
	21	1.01505	0.948847
	22	1.05918
	Fig. EV4g	Survival (%)	Survival (%)
	Sample Number	FB-Gal4>+	FB-Gal4>TMLHE-RNAi-1
	1	90	94
	2	88	90
	3	100	92
	4	92	96
	5	86	96
	6	92	86
	7	90	88
	8	88	96
	9	94	92
	10	96	96
	11	88	94
	12	90	98
	13	84	98
	14	90	96
	15	88	88
	16	98	84
	17	88	80
	18	88	100
	19	76	90
	20	100	88
	21	92	86
	22	96

## Sheet: Fig. EV4h
	Fig. EV4h	ATP Amount (Ratio)	ATP Amount (Ratio)	ATP Amount (Ratio)	ATP Amount (Ratio)
	Sample Number	CG-Gal4>+	CG-Gal4>TMLHE-RNAi-2	GMR-Rasv12, CG-Gal4>+	GMR-Rasv12, CG-Gal4>TMLHE-RNAi-2
	1	1.3	0.6	1.4	0.4
	2	1.4	1.4	0.7	0.6
	3	1.4	0.5	0.8	0.9
	4	0.7	0.4	0.5	0.4
	5	0.6	0.5	0.8	0.4
	6	0.6	0.5	0.3	0.5
	7	1	0.6	0.8	0.6
	8	1.2	0.4	0.6	0.4
	9	1.4	0.7	0.6	0.3
	10	0.5	0.8	1	0.5
	11	1.8			0.5
	12	0.8
	13	1.1
	14	0.6
	15	0.6
		Statistical Analysis		Statistical Analysis
		Unpaired t test		Unpaired t test
		P value	0.024	P value	0.0259
		P value summary	*	P value summary	*
		Significantly different (P < 0.05)?	Yes	Significantly different (P < 0.05)?	Yes
		One- or two-tailed P value?	Two-tailed	One- or two-tailed P value?	Two-tailed

## Sheet: Fig. EV4i
	Fig. EV4i	Survival (Ratio)	Survival (Ratio)	Survival (Ratio)		Statistical Analysis
	Sample Number	GMR-Rasv12, FB-Gal4>+	GMR-Rasv12, FB-Gal4>CPT2 RNAi-1	GMR-Rasv12, FB-Gal4>CPT2 RNAi-2		Dunnett's multiple comparisons test	Mean Diff.	95.00% CI of diff.	Significant?	Summary	Adjusted P Value
	1	1.05706	0.33033	0.396396		Column A vs. Column B	0.6124	0.4678 to 0.7570	Yes	****	<0.0001
	2	0.792793	0.396396	0.396396		Column A vs. Column C	0.7622	0.6176 to 0.9067	Yes	****	<0.0001
	3	1.12312	0.528529	0.528529
	4	1.38739	0.594595	0.264264
	5	0.858859	0.462462	0.132132
	6	0.726727	0.462462	0.528529
	7	1.45345	0.198198	0
	8	1.32132	0.264264	0.264264
	9	1.25526	0.33033	0.396396
	10	0.726727	0.528529	0
	11	0.462462	0.198198	0.528529
	12	0.858859	0.33033	0
	13	1.51952	0.132132	0
	14	0.660661	0.198198	0
	15	1.32132	0.132132	0.264264
	16	0.858859	0.132132	0
	17	0.726727	0.396396	0.396396
	18	1.18919	0.726727	0.132132
	19	0.792793	0	0
	20	1.05706	0.462462	0
	21	1.05706	0.660661	0.132132
	22	0.792793	0.198198	0.264264
	23		0.0660661	0.396396
	24		0.33033	0.528529
	25		0.660661	0.528529
	26		0.462462	0.264264
	27		0.396396	0.132132
	28		0.594595	0.264264
	29		0.726727	0.396396
	30		0.726727	0
	Fig. EV4i	Survival (%)	Survival (%)	Survival (%)
	Sample Number	GMR-Rasv12, FB-Gal4>+	GMR-Rasv12, FB-Gal4>CPT2 RNAi-1	GMR-Rasv12, FB-Gal4>CPT2 RNAi-2
	1	64	20	24
	2	48	24	24
	3	68	32	32
	4	84	36	16
	5	52	28	8
	6	44	28	32
	7	88	12	0
	8	80	16	16
	9	76	20	24
	10	44	32	0
	11	28	12	32
	12	52	20	0
	13	92	8	0
	14	40	12	0
	15	80	8	16
	16	52	8	0
	17	44	24	24
	18	72	44	8
	19	48	0	0
	20	64	28	0
	21	64	40	8
	22	48	12	16
	23		4	24
	24		20	32
	25		40	32
	26		28	16
	27		24	8
	28		36	16
	29		44	24
	30		44	0

## Sheet: Fig. EV4j
	Fig. EV4j	Survival (Ratio)	Survival (Ratio)	Survival (Ratio)		Statistical Analysis
	Sample Number	GMR-Rasv12, FB-Gal4>+	GMR-Rasv12, FB-Gal4>CPT2 RNAi-1	GMR-Rasv12, FB-Gal4>CPT2 RNAi-2		Dunnett's multiple comparisons test	Mean Diff.	95.00% CI of diff.	Significant?	Summary	Adjusted P Value
	1	1.01928	1.04096	0.910843		Column A vs. Column B	0.04506	-0.06487 to 0.1550	No	ns	0.5221
	2	1.01928	1.04096	0.954217		Column A vs. Column C	0.06875	-0.05049 to 0.1880	No	ns	0.3083
	3	1.04096	1.08434	0.693976
	4	1.06265	0.99759	1.34458
	5	1.08434	0.954217	0.737349
	6	0.910843	0.954217	1.21446
	7	0.975904	0.889157	1.25783
	8	0.975904	0.889157	0.737349
	9	0.910843	1.04096	0.954217
	10		1.08434	0.780723
	11		1.06265	0.737349
	12		1.01928	0.99759
	13		0.93253	0.910843
	14		0.99759	0.910843
	15		1.04096	0.910843
	16		0.672289	0.910843
	17		0.93253	0.86747
	18		0.889157
	19		0.824096
	20		0.693976
	21		0.954217
	22		0.93253
	23		0.889157
	24		1.01928
	25		0.910843
	26		0.99759
	27		0.889157
	28		1.08434
	29		0.954217
	30		0.975904
	Fig. EV4j	Survival (%)	Survival (%)	Survival (%)
	Sample Number	GMR-Rasv12, FB-Gal4>+	GMR-Rasv12, FB-Gal4>CPT2 RNAi-1	GMR-Rasv12, FB-Gal4>CPT2 RNAi-2
	1	94	96	84
	2	94	96	88
	3	96	100	64
	4	98	92	124
	5	100	88	68
	6	84	88	112
	7	90	82	116
	8	90	82	68
	9	84	96	88
	10		100	72
	11		98	68
	12		94	92
	13		86	84
	14		92	84
	15		96	84
	16		62	84
	17		86	80
	18		82
	19		76
	20		64
	21		88
	22		86
	23		82
	24		94
	25		84
	26		92
	27		82
	28		100
	29		88
	30		90
