# Supplementary material for: Oncogenic stress‐induced Netrin is a humoral signaling molecule that reprograms systemic metabolism in Drosophila
Source: EMBO J. 2023 May 4;42(12):e111383. doi: 10.15252/embj.2022111383 (PMC10267689; doi:10.15252/embj.2022111383)
Supplement: Supplementary file 7 — Source Data for Figure 1 [file EMBJ-42-e111383-s012.zip]

Archive with 22 entries (19 files):
- Source Data for Figure 1/
- __MACOSX/._Source Data for Figure 1
- Source Data for Figure 1/Fig. 1g/
- __MACOSX/Source Data for Figure 1/._Fig. 1g
- Source Data for Figure 1/.DS_Store
- __MACOSX/Source Data for Figure 1/._.DS_Store
- Source Data for Figure 1/Fig. 1h/
- __MACOSX/Source Data for Figure 1/._Fig. 1h
- Source Data for Figure 1/Source data for Figure 1.xlsx
- __MACOSX/Source Data for Figure 1/._Source data for Figure 1.xlsx
- Source Data for Figure 1/Fig. 1g/Fig. 1g_Merge.tif
- __MACOSX/Source Data for Figure 1/Fig. 1g/._Fig. 1g_Merge.tif
- Source Data for Figure 1/Fig. 1g/Fig. 1g_NetB.tif
- __MACOSX/Source Data for Figure 1/Fig. 1g/._Fig. 1g_NetB.tif
- Source Data for Figure 1/Fig. 1g/Fig. 1g_DAPI.tif
- __MACOSX/Source Data for Figure 1/Fig. 1g/._Fig. 1g_DAPI.tif
- Source Data for Figure 1/Fig. 1h/Fig. 1h_NetB.tif
- __MACOSX/Source Data for Figure 1/Fig. 1h/._Fig. 1h_NetB.tif
- Source Data for Figure 1/Fig. 1h/Fig. 1h_DAPI.tif
- __MACOSX/Source Data for Figure 1/Fig. 1h/._Fig. 1h_DAPI.tif
- Source Data for Figure 1/Fig. 1h/Fig. 1h_Merge.tif
- __MACOSX/Source Data for Figure 1/Fig. 1h/._Fig. 1h_Merge.tif
