# Supplementary material for: Oncogenic stress‐induced Netrin is a humoral signaling molecule that reprograms systemic metabolism in Drosophila
Source: EMBO J. 2023 May 4;42(12):e111383. doi: 10.15252/embj.2022111383 (PMC10267689; doi:10.15252/embj.2022111383)
Supplement: Supplementary file 7 — Source Data for Figure 1 [file EMBJ-42-e111383-s012.zip › Source Data for Figure 1/Source data for Figure 1.xlsx]

## Sheet: Fig.1a
	Figure 1a	Survival (%)	Survival (%)		Statistical Analysis
	Sample Number	Control	GMR-Rasv12		Unpaired t test
	1	82	24		P value	<0.0001
	2	90	8		P value summary	****
	3	84	8		Significantly different (P < 0.05)?	Yes
	4	82	20		One- or two-tailed P value?	Two-tailed
	5	88	12
	6	82	0
	7	86	16
	8	78	20
	9	94	16
	10	92	16
	11	82	8
	12	86	20
	13	92
	14	80
	15	90
	16	92
	17	86
	18	94
	19	80
	20	84
	21	90
	22	88
	23	84
	24	82
	25	92
	26	84
	27	76
	28	100
	29	82
	30	90
	31	84
	32	86
	33	86
	34	92
	35	86
	36	80
	37	86
	38	88

## Sheet: Fig. 1b
	Figure 1b	mRNA (Ratio)					mRNA (Ratio)
	Gene name	Control	Control	Control	Control	Control	GMR-Rasv12	GMR-Rasv12	GMR-Rasv12	GMR-Rasv12	GMR-Rasv12
	Ccp84Ad	1.59091	0.909091	1.36364	0.227273	0.909091	45.4545	28.8636	38.1818	36.8182	33.6364
	CG13643	0.546875	1.48438	1.09375	0.859375	1.01562	8.04688	9.60938	8.90625	11.4844	10.2344
	Cht6	0.864556	1.0817	1.45315	0.937072	0.663524	1.61792	1.37378	1.44871	1.49948	1.7134
	dpy	1.01805	1.09328	1.47536	0.97668	0.436622	1.73928	1.61328	1.42427	1.18136	1.72612
	GIIIspla2	0.816948	0.819288	1.34831	0.807584	1.20787	1.90543	1.72519	1.64794	1.6971	2.02949
	Gld	0.803859	0.952572	1.39068	0.775723	1.07717	1.92524	1.02894	1.61174	1.3746	1.67203
	ImpL1	0.965129	0.686862	0.799577	0.984502	1.56393	1.70659	1.81226	1.07608	2.16802	2.52906
	lbm	0.926029	0.86485	1.15684	0.720245	1.33204	1.61846	1.57675	1.34038	1.38765	1.72136
	NetB	1.00332	1.08425	1.35609	1.13405	0.422287	1.59369	1.58124	1.32496	1.47956	1.77838
	ng3	0	0	1.25	3.125	0.625	13.125	0	0	0	354.375
	Obp28a	1.05263	0.526316	3.42105	0	0	29.2105	0	34.7368	2.10526	0.526316
	Timp	0.832607	0.893636	1.17698	0.736704	1.36007	2.16652	1.93112	1.97908	1.85266	2.14037
	Yp2	1.13333	1.46667	0.733333	0.733333	0.933333	2.66667	3.13333	1.46667	1.86667	3.13333
	Ant2	1.04677	1.06904	0.946548	0.579065	1.35857	1.63697	1.44766	1.64811	1.34744	1.53675
	Ca-alpha1D	0.856481	1.18056	1.55093	0.763889	0.648148	2.03704	2.10648	1.73611	2.22222	1.80556
	cac	0.940507	1.09799	1.3867	1.10236	0.472441	1.87664	1.75416	1.35608	1.89414	1.86789
	CG32645	0.957447	1.00304	1.03343	1.21581	0.790274	3.26748	2.72036	2.23404	2.73556	2.61398
	CG33110	1.36364	0.909091	0.909091	0.909091	0.909091	18.1818	15	15.4545	9.54545	14.5455
	CG8757	0.76087	0.951087	1.16848	0.896739	1.22283	2.30978	2.69022	1.19565	1.68478	2.63587
	Msp300	1.00564	1.11341	1.47744	0.921992	0.481516	1.81548	1.74593	1.44079	1.3985	1.77945

## Sheet: Fig. 1c
	Figure 1c	Survival (Ratio)	Survival (Ratio)	Survival (Ratio)		Statistical Analysis
	Sample Number	GMR-Rasv12, GMR-Gal4>+	GMR-Rasv12, GMR-Gal4>NetB RNAi-1	GMR-Rasv12, GMR-Gal4>NetB RNAi-2		Dunnett's multiple comparisons test	Mean Diff.	95.00% CI of diff.	Significant?	Summary	Adjusted P Value
	1	0.913043	12.7826	10.0435		Column A vs. Column B	-8.678	-10.47 to -6.887	Yes	****	<0.0001
	2	0	12.7826	3.65217		Column A vs. Column C	-5.334	-6.881 to -3.787	Yes	****	<0.0001
	3	3.65217	10.0435	5.47826
	4	0	6.3913	7.30435
	5	1.82609	6.3913	7.30435
	6	0	13.6957	8.21739
	7	0.913043	6.3913	2.73913
	8	0	10.0435	9.13043
	9	0.913043	10.9565	3.65217
	10	1.82609	7.30435	7.30435
	11	0		7.30435
	12	1.82609		9.13043
	13	1.82609		2.73913
	14	1.82609		4.56522
	15	0		8.21739
	16	0		4.56522
	17	0.913043
	18	0.913043
	19	0.913043
	20	0.913043
	21	1.82609
	Figure 1c	Survival (%)	Survival (%)	Survival (%)
	Sample Number	GMR-Rasv12, GMR-Gal4>+	GMR-Rasv12, GMR-Gal4>NetB RNAi-1	GMR-Rasv12, GMR-Gal4>NetB RNAi-2
	1	8	112	88
	2	0	112	32
	3	32	88	48
	4	0	56	64
	5	16	56	64
	6	0	120	72
	7	8	56	24
	8	0	88	80
	9	8	96	32
	10	16	64	64
	11	0		64
	12	16		80
	13	16		24
	14	16		40
	15	0		72
	16	0		40
	17	8
	18	8
	19	8
	20	8
	21	16

## Sheet: Fig. 1d
	Figure 1d	Survival (Ratio)	Survival (Ratio)		Statistical Analysis
	Sample Number	GMR-Rasv12, NetB+/+	GMR-Rasv12, NetB-/+		Unpaired t test
	1	0.769231	3.84615		P value	<0.0001
	2	0.769231	5.38462		P value summary	****
	3	0.769231	4.61538		Significantly different (P < 0.05)?	Yes
	4	3.07692	3.84615		One- or two-tailed P value?	Two-tailed
	5	0.769231	1.53846
	6	0	2.30769
	7	0.769231	3.84615
	8	0	2.30769
	9	0	2.30769
	10	1.53846	5.38462
	11	0.769231	2.30769
	12	3.07692	1.53846
	13	0.769231	2.30769
	14	1.53846	3.07692
	15	0	2.30769
	16	0	3.07692
	17	0	2.30769
	18	2.30769	1.53846
	19	2.30769	1.53846
	20	0.769231	1.53846
	Figure 1d	Survival (%)	Survival (%)
	Sample Number	GMR-Rasv12, NetB+/+	GMR-Rasv12, NetB-/+
	1	4	20
	2	4	28
	3	4	24
	4	16	20
	5	4	8
	6	0	12
	7	4	20
	8	0	12
	9	0	12
	10	8	28
	11	4	12
	12	16	8
	13	4	12
	14	8	16
	15	0	12
	16	0	16
	17	0	12
	18	12	8
	19	12	8
	20	4	8

## Sheet: Fig. 1e
	Figure 1e	Survival (Ratio)	Survival (Ratio)		Statistical Analysis
	Sample Number	GMR>GFP	GMR>NetB-GFP		Unpaired t test
	1	0.877155	0		P value	<0.0001
	2	1.13793	0		P value summary	****
	3	1.09052	0		Significantly different (P < 0.05)?	Yes
	4	1.09052	0		One- or two-tailed P value?	Two-tailed
	5	0.99569	0
	6	1.11422	0
	7	1.0431	0
	8	0.971983	0
	9	1.0194	0
	10	0.853448	0
	11	0.806034	0
	12		0
	13		0
	14		0.0474138
	15		0
	16		0
	17		0
	18		0
	19		0
	20		0
	21		0
	22		0
	23		0
	24		0
	25		0
	Figure 1e	Survival (%)	Survival (%)
	Sample Number	GMR>GFP	GMR>NetB-GFP
	1	74	0
	2	96	0
	3	92	0
	4	92	0
	5	84	0
	6	94	0
	7	88	0
	8	82	0
	9	86	0
	10	72	0
	11	68	0
	12		0
	13		0
	14		4
	15		0
	16		0
	17		0
	18		0
	19		0
	20		0
	21		0
	22		0
	23		0
	24		0
	25		0

## Sheet: Fig. 1f
	Figure 1f	NetB mRNA (Ratio)	NetB mRNA (Ratio)		Statistical Analysis
	Sample Number	Control	GMR-Rasv12		Unpaired t test
	1	1.23159	1.37194		P value	0.0019
	2	0.478048	1.3821		P value summary	**
	3	0.942109	1.63146		Significantly different (P < 0.05)?	Yes
	4	0.945548	1.60353		One- or two-tailed P value?	Two-tailed
	5	1.13972	1.39883
	6	1.15638	1.37932
	7	1.1066

## Sheet: Fig. 1i
	Figure 1i	Mean Intensity	Mean Intensity		Statistical Analysis
	Sample Number	Control	GMR-Rasv12		Unpaired t test
	1	8126.79	12988.9		P value	0.0216
	2	6163.81	12783.9		P value summary	*
	3	4438.86	12624.5		Significantly different (P < 0.05)?	Yes
	4		9212.83		One- or two-tailed P value?	Two-tailed
	5		9188.07
	6		7789.41
