# Supplementary material for: Oncogenic stress‐induced Netrin is a humoral signaling molecule that reprograms systemic metabolism in Drosophila
Source: EMBO J. 2023 May 4;42(12):e111383. doi: 10.15252/embj.2022111383 (PMC10267689; doi:10.15252/embj.2022111383)
Supplement: Supplementary file 8 — Source Data for Figure 2 [file EMBJ-42-e111383-s003.zip]

Archive with 46 entries (37 files):
- Source Data for Figure 2/
- __MACOSX/._Source Data for Figure 2
- Source Data for Figure 2/Fig. 2f/
- __MACOSX/Source Data for Figure 2/._Fig. 2f
- Source Data for Figure 2/Fig. 2a/
- __MACOSX/Source Data for Figure 2/._Fig. 2a
- Source Data for Figure 2/Fig. 2h/
- __MACOSX/Source Data for Figure 2/._Fig. 2h
- Source Data for Figure 2/.DS_Store
- __MACOSX/Source Data for Figure 2/._.DS_Store
- Source Data for Figure 2/Source data for Figure 2.xlsx
- __MACOSX/Source Data for Figure 2/._Source data for Figure 2.xlsx
- Source Data for Figure 2/Fig. 2g/
- __MACOSX/Source Data for Figure 2/._Fig. 2g
- Source Data for Figure 2/Fig. 2b/
- __MACOSX/Source Data for Figure 2/._Fig. 2b
- Source Data for Figure 2/Fig. 2e/
- __MACOSX/Source Data for Figure 2/._Fig. 2e
- Source Data for Figure 2/Fig. 2k/
- __MACOSX/Source Data for Figure 2/._Fig. 2k
- Source Data for Figure 2/Fig. 2j/
- __MACOSX/Source Data for Figure 2/._Fig. 2j
- Source Data for Figure 2/Fig. 2f/Fig. 2f.tif
- __MACOSX/Source Data for Figure 2/Fig. 2f/._Fig. 2f.tif
- Source Data for Figure 2/Fig. 2a/Fig. 2a.tif
- __MACOSX/Source Data for Figure 2/Fig. 2a/._Fig. 2a.tif
- Source Data for Figure 2/Fig. 2h/Fig. 2h.tif
- __MACOSX/Source Data for Figure 2/Fig. 2h/._Fig. 2h.tif
- Source Data for Figure 2/Fig. 2g/Fig. 2g_DAPI.tif
- __MACOSX/Source Data for Figure 2/Fig. 2g/._Fig. 2g_DAPI.tif
- Source Data for Figure 2/Fig. 2g/Fig. 2g_Merge.tif
- __MACOSX/Source Data for Figure 2/Fig. 2g/._Fig. 2g_Merge.tif
- Source Data for Figure 2/Fig. 2g/Fig. 2g_GFP.tif
- __MACOSX/Source Data for Figure 2/Fig. 2g/._Fig. 2g_GFP.tif
- Source Data for Figure 2/Fig. 2b/Fig. 2b.tif
- __MACOSX/Source Data for Figure 2/Fig. 2b/._Fig. 2b.tif
- Source Data for Figure 2/Fig. 2e/Fig. 2e_Merge.tif
- __MACOSX/Source Data for Figure 2/Fig. 2e/._Fig. 2e_Merge.tif
- Source Data for Figure 2/Fig. 2e/Fig. 2e_DAPI.tif
- __MACOSX/Source Data for Figure 2/Fig. 2e/._Fig. 2e_DAPI.tif
- Source Data for Figure 2/Fig. 2e/Fig. 2e_GFP.tif
- __MACOSX/Source Data for Figure 2/Fig. 2e/._Fig. 2e_GFP.tif
- Source Data for Figure 2/Fig. 2k/Fig. 2k.tif
- __MACOSX/Source Data for Figure 2/Fig. 2k/._Fig. 2k.tif
- Source Data for Figure 2/Fig. 2j/Fig. 2j.tif
- __MACOSX/Source Data for Figure 2/Fig. 2j/._Fig. 2j.tif
