# Supplementary material for: Oncogenic stress‐induced Netrin is a humoral signaling molecule that reprograms systemic metabolism in Drosophila
Source: EMBO J. 2023 May 4;42(12):e111383. doi: 10.15252/embj.2022111383 (PMC10267689; doi:10.15252/embj.2022111383)
Supplement: Supplementary file 8 — Source Data for Figure 2 [file EMBJ-42-e111383-s003.zip › Source Data for Figure 2/Source data for Figure 2.xlsx]

## Sheet: Fig. 2c
	Figure 2c	Relative Mean Intensity	Relative Mean Intensity		Statistical Analysis
	Sample Number	Control	GMR-Rasv12		Unpaired t test
	1	0.635358	2.10326		P value	0.0009
	2	1.33044	2.18198		P value summary	***
	3	1.0365	1.92732		Significantly different (P < 0.05)?	Yes
	4	0.997706	1.81915		One- or two-tailed P value?	Two-tailed

## Sheet: Fig. 2d
	Figure 2d	NetB mRNA (Ratio)	NetB mRNA (Ratio)		Statistical Analysis
	Sample Number	Control (OregonR)	GMR-Rasv12		Unpaired t test
	1	1.21453	0.83045		P value	0.6595
	2	1.13408	1.09516		P value summary	ns
	3	0.651384	0.788927		Significantly different (P < 0.05)?	No
					One- or two-tailed P value?	Two-tailed

## Sheet: Fig. 2i
	Figure 2i	Relative Mean Intensity	Relative Mean Intensity		Statistical Analysis
	Sample Number	GMR>GFP	GMR>NetB-GFP		Unpaired t test
	1	0.745571	1.10658		P value	0.0111
	2	0.973161	1.0966		P value summary	*
	3	1.00023	2.05954		Significantly different (P < 0.05)?	Yes
	4	0.719609	1.74083		One- or two-tailed P value?	Two-tailed
	5	1.21985	2.21947
	6	1.34159	2.29465

## Sheet: Fig. 2l
	Figure 2l	Relative Mean Intensity	Relative Mean Intensity		Statistical Analysis
	Sample Number	GMR>GFP	GMR>NetB-GFP		Unpaired t test
	1	0.883036	1.17691		P value	0.0004
	2	1.11184	2.28767		P value summary	***
	3	1.07001	2.38491		Significantly different (P < 0.05)?	Yes
	4	0.959185	3.03736		One- or two-tailed P value?	Two-tailed
	5	0.928439	2.28731
	6	1.04749	1.7246
	7		1.92373
	8		1.98236

## Sheet: Fig. 2m
	Figure 2m	Survival (Ratio)	Survival (Ratio)		Statistical Analysis
	Sample Number	GMR-Rasv12, FB-Gal4>+	GMR-Rasv12, FB-Gal4>unc5-1		Unpaired t test
	1	2	10		P value	<0.0001
	2	0	10		P value summary	****
	3	0	8		Significantly different (P < 0.05)?	Yes
	4	0	8		One- or two-tailed P value?	Two-tailed
	5	0	10
	6	0	22
	7	0	16
	8	2	16
	9	0	6
	10	6
	11	1
	Figure 2m	Survival (Ratio)	Survival (Ratio)
	Sample Number	GMR-Rasv12, FB-Gal4>+	GMR-Rasv12, FB-Gal4>unc5-1
	1	4	20
	2	0	20
	3	0	16
	4	0	16
	5	0	20
	6	0	44
	7	0	32
	8	4	32
	9	0	12
	10	12
	11	2

## Sheet: Fig. 2n
	Figure 2n	Survival (Ratio)	Survival (Ratio)		Statistical Analysis
	Sample Number	GMR-Rasv12	GMR-Rasv12, unc-5/+		Unpaired t test
	1	0	52.5		P value	<0.0001
	2	0	45		P value summary	****
	3	0	55		Significantly different (P < 0.05)?	Yes
	4	0	40		One- or two-tailed P value?	Two-tailed
	5	0	30
	6	0	60
	7	0	52.5
	8	2.5	40
	9	0	42.5
	10	2.5	42.5
	11	0	25
	12	0	42.5
	13	5	35
	14	2.5
	15	2.5
	Figure 2n	Survival (Ratio)	Survival (Ratio)
	Sample Number	GMR-Rasv12	GMR-Rasv12, unc-5/+
	1	0	84
	2	0	72
	3	0	88
	4	0	64
	5	0	48
	6	0	96
	7	0	84
	8	4	64
	9	0	68
	10	4	68
	11	0	40
	12	0	68
	13	8	56
	14	4
	15	4
