# Supplementary material for: Oncogenic stress‐induced Netrin is a humoral signaling molecule that reprograms systemic metabolism in Drosophila
Source: EMBO J. 2023 May 4;42(12):e111383. doi: 10.15252/embj.2022111383 (PMC10267689; doi:10.15252/embj.2022111383)
Supplement: Supplementary file 9 — Source Data for Figure 3 [file EMBJ-42-e111383-s009.xlsx]

## Sheet: Fig. 3a
	Figure 3a	Survival (Ratio)	Survival (Ratio)	Survival (Ratio)	Survival (Ratio)	Survival (Ratio)	Survival (Ratio)	Survival (Ratio)		Statistical Analysis
	Sample Number	GMR-Rasv12, CG-Gal4>+	GMR-Rasv12, CG-Gal4>+	GMR-Rasv12, CG-Gal4>InR-RNAi-1	GMR-Rasv12, CG-Gal4>InR-RNAi-2	GMR-Rasv12, CG-Gal4>InR-RNAi-3	GMR-Rasv12, CG-Gal4>InR-DN-1	GMR-Rasv12, CG-Gal4>InR-DN-2		Dunnett's multiple comparisons test	Mean Diff.	95.00% CI of diff.	Significant?	Summary	Adjusted P Value
	1	0	0.696	11.248	6.072	4.346	7.726	2.235		Column A vs. Column B	-0.365	-6.534 to 5.804	No	ns	0.9998
	2	0.754	3.851	9.862	6.265	9.565	22.365	11.312		Column A vs. Column C	-10.2	-16.37 to -4.033	Yes	***	0.0005
	3	2.561	0.359	5.102	8.913	7.13	11.312	3.892		Column A vs. Column D	-7.085	-13.25 to -0.9166	Yes	*	0.019
	4	1.006	1.062	10.829	10.245	4.436	11.022	6.522		Column A vs. Column E	-6.581	-12.75 to -0.4126	Yes	*	0.0327
	5	1.371	0.808	11.312	9.307	14.525	10.684	20.47		Column A vs. Column F	-11.94	-18.10 to -5.767	Yes	****	<0.0001
	6	0.308	1.414	18.854	7.709	5.485	14.503	6.938		Column A vs. Column G	-7.562	-13.73 to -1.393	Yes	*	0.0112
	Figure 3a	Survival (%)	Survival (%)	Survival (%)	Survival (%)	Survival (%)	Survival (%)	Survival (%)
	Sample Number	GMR-Rasv12, CG-Gal4>+	GMR-Rasv12, CG-Gal4>+	GMR-Rasv12, CG-Gal4>InR-RNAi-1	GMR-Rasv12, CG-Gal4>InR-RNAi-2	GMR-Rasv12, CG-Gal4>InR-RNAi-3	GMR-Rasv12, CG-Gal4>InR-DN-1	GMR-Rasv12, CG-Gal4>InR-DN-2
	1	4.615	0	74.576	40.26	28.814	51.22	14.815
	2	25.532	5	65.385	41.538	63.415	148.276	75
	3	2.381	16.981	33.824	59.091	47.273	75	25.806
	4	7.042	6.667	71.795	67.925	29.412	73.077	43.243
	5	5.357	9.091	75	61.702	96.296	70.833	135.714
	6	9.375	2.04082	125	51.1111	36.3636	96.1539	46

## Sheet: Fig. 3b
	Figure 3b	mRNA (Ratio)			mRNA (Ratio)			mRNA (Ratio)
	Gene name	CG-Gal4>+	CG-Gal4>+	CG-Gal4>+	GMR-Rasv12, CG-Gal4>+	GMR-Rasv12, CG-Gal4>+	GMR-Rasv12, CG-Gal4>+	GMR-Rasv12, CG-Gal4>InR DN-1	GMR-Rasv12, CG-Gal4>InR DN-1	GMR-Rasv12, CG-Gal4>InR DN-1
	CG10621	0.913839	0.877729	1.20843	0.38831	0.504703	0.599765	0.883776	0.982701	0.695835
	dob	0.826733	0.769802	1.40347	0.381188	0.539604	0.628713	0.767327	1.03218	0.75
	CG31743	0.582369	0.723954	1.69368	0.265806	0.359305	0.770703	0.571683	0.586376	0.483526
	CG43341	0.635945	0.746544	1.61751	0.580645	0.663594	1.14747	0.940092	1.14747	1.06452
	CG10814	0.475962	0.125	2.39904	0.0336538	0.173077	0.0769231	0.774038	0.759615	0.620192
	CG12224	1.14336	1.08113	0.775502	0.13588	0.0720756	0.0433241	0.365892	0.568334	0.434817
	CG30148	0.857143	0.807692	1.33516	0.445055	0.90989	0.962637	2.79231	3.02637	2.66703
	TMLHE	0.77327	0.844869	1.38186	0.247017	0.311456	0.866348	1.79356	1.89737	1.52864
	Nplp2	0.661996	0.399299	1.9387	0.236427	0.488616	0.84063	12.5175	10.2925	6.42557

## Sheet: Fig. 3c
	Figure 3c	TMLHE mRNA (Ratio)	TMLHE mRNA (Ratio)	TMLHE mRNA (Ratio)		Statistical Analysis
	Sample Number	CG-Gal4>+	GMR-Rasv12, CG-Gal4>+	GMR-Rasv12, CG-Gal4>InR DN-1		Tukey's multiple comparisons test	Mean Diff.	95.00% CI of diff.	Significant?	Summary	Adjusted P Value
	1	1.19186	0.422812	1.73754		Column A vs. Column B	0.4522	0.07894 to 0.8254	Yes	*	0.0179
	2	0.84904	0.537739	1.6983		Column A vs. Column C	-0.7878	-1.161 to -0.4145	Yes	***	0.0002
	3	1.24423	0.315127	1.70855		Column B vs. Column C	-1.24	-1.574 to -0.9061	Yes	****	<0.0001
	4	0.714869	0.657047	1.55162
	5		0.566244	1.78414
	6		0.787998	2.24649

## Sheet: Fig. 3d
	Figure 3d	TMLHE mRNA (Ratio)	TMLHE mRNA (Ratio)	TMLHE mRNA (Ratio)		Statistical Analysis
	Sample Number	GMR-Gal4>+	GMR-Rasv12, GMR-Gal4>+	GMR-Rasv12, GMR-Gal4>NetB RNAi-1		Tukey's multiple comparisons test	Mean Diff.	95.00% CI of diff.	Significant?	Summary	Adjusted P Value
	1	1.11797	0.602779	1.31203		Column A vs. Column B	0.428	0.1477 to 0.7083	Yes	**	0.0022
	2	0.961699	0.818589	0.874115		Column A vs. Column C	-0.1522	-0.4406 to 0.1362	No	ns	0.4027
	3	1.73392	0.395556	1.28913		Column B vs. Column C	-0.5802	-0.8750 to -0.2854	Yes	***	0.0001
	4	0.790539	0.641132	1.46487
	5	0.686928	0.729288	0.988603
	6	1.03383	0.384679	0.729288
	7	1.23647	0.308545	1.1008
	8	0.658878	0.409867	1.05272
	9	0.887854	0.724709	1.56677
	10	1.05272	0.709253
	11	0.839197

## Sheet: Fig. 3e
	Figure 3e	TMLHE mRNA (Ratio)	TMLHE mRNA (Ratio)	TMLHE mRNA (Ratio)	TMLHE mRNA (Ratio)		Statistical Analysis
	Sample Number	GMR-Rasv12, FB-Gal4>+	GMR-Rasv12, FB-Gal4>fra-RNAi-1	GMR-Rasv12, FB-Gal4>Dscam1-RNAi-1	GMR-Rasv12, FB-Gal4>unc-5-RNAi-1		Dunnett's multiple comparisons test	Mean Diff.	95.00% CI of diff.	Significant?	Summary	Adjusted P Value
	1	1.05	0.182	3.24	1.5		Column A vs. Column B	-0.1008	-1.523 to 1.322	No	ns	0.9964
	2	0.285	0.398	2.23	3.31		Column A vs. Column C	-0.317	-1.740 to 1.106	No	ns	0.9068
	3	0.881	3.09	4.88	2.82		Column A vs. Column D	-2.357	-3.780 to -0.9347	Yes	***	0.0007
	4	2.18	0.322	0.707	2.73
	5	1.04	4.31	0.91	1.46
	6	0.176	0.369	0.491	2.73
	7	0.384	1.95	0.281	1.36
	8	1.08	1.22	0.368	2.3
	9	3.46	0.446	0.0835	4.66
	10	0.148	0.275	0.881	5.1
	11	0.619	0.161	1.37	4.8
	12	0.7	0.489	0.366	7.52
