# Supplementary material for: Oncogenic stress‐induced Netrin is a humoral signaling molecule that reprograms systemic metabolism in Drosophila
Source: EMBO J. 2023 May 4;42(12):e111383. doi: 10.15252/embj.2022111383 (PMC10267689; doi:10.15252/embj.2022111383)
Supplement: Supplementary file 10 — Source Data for Figure 4 [file EMBJ-42-e111383-s001.xlsx]

## Sheet: Fig. 4b
	Figure 4b	Carnitine (Relative)	Carnitine (Relative)		Statistical Analysis
	Sample Number	CG-Gal4>+	CG-Gal4, GMR-Rasv12		Unpaired t test
	1	1.253	0.65		P value	0.0008
	2	1.06	0.866		P value summary	***
	3	1.008	0.61		Significantly different (P < 0.05)?	Yes
	4	0.887	1.024		One- or two-tailed P value?	Two-tailed
	5	0.998	0.401
	6	0.806	0.577
	7	1.372	0.461
	8	0.652	0.638
	9	1.049	0.855
	10	0.916	0.639
	11		0.434

## Sheet: Fig. 4c
	Figure 4c	Survival (Ratio)	Survival (Ratio)		Statistical Analysis
	Sample Number	GMR-Rasv12, CG-Gal4>+	GMR-Rasv12, CG-Gal4>TMLHE-RNAi-1		Unpaired t test
	1	1.19626	0.0747664		P value	<0.0001
	2	1.27103	0.299065		P value summary	****
	3	0.747664	0.0747664		Significantly different (P < 0.05)?	Yes
	4	0.82243	0		One- or two-tailed P value?	Two-tailed
	5	1.1215	0.0747664
	6	1.27103	0
	7	0.672897	0.149533
	8	0.897196	0.149533
	9		0.0747664
	10		0.224299
	Figure 4c	Survival (Ratio)	Survival (Ratio)
	Sample Number	GMR-Rasv12, CG-Gal4>+	GMR-Rasv12, CG-Gal4>TMLHE-RNAi-1
	1	64	4
	2	68	16
	3	40	4
	4	44	0
	5	60	4
	6	68	0
	7	36	8
	8	48	8
	9		4
	10		12

## Sheet: Fig. 4d
	Figure 4d	Survival (Ratio)	Survival (Ratio)		Statistical Analysis
	Sample Number	CG-Gal4>+	CG-Gal4>TMLHE-RNAi-1		Unpaired t test
	1	0.976258	1.1471		P value	0.0513
	2	1.1207	1.1227		P value summary	ns
	3	0.903038	1.22032		Significantly different (P < 0.05)?	No
	4		1.1227		One- or two-tailed P value?	Two-tailed
	Figure 4c	Survival (%)	Survival (%)
	Sample Number	CG-Gal4>+	CG-Gal4>TMLHE-RNAi-1
	1	80	94
	2	91.8367	92
	3	74	100
	4		92

## Sheet: Fig. 4e
	Figure 4e	Survival (Ratio)	Survival (Ratio)		Statistical Analysis
		GMR-Rasv12, CG-Gal4>+	GMR-Rasv12, CG-Gal4>+		Unpaired t test
	Sample Number	-	Carnitine addition		P value	<0.0001
	1	1.95929	1.53944		P value summary	****
	2	0.699746	0.979644		Significantly different (P < 0.05)?	Yes
	3	0.279898	2.09924		One- or two-tailed P value?	Two-tailed
	4	1.25954	0.559796
	5	0.419847	2.23919
	6	0.979644	1.67939
	7	0.839695	1.11959
	8	0.279898	1.67939
	9	0.279898	1.53944
	10	1.39949	1.25954
	11	0.979644	2.23919
	12	0.839695	1.39949
	13	0.699746	1.11959
	14	0.699746	1.25954
	15	1.53944	1.25954
	16	1.95929	1.81934
	17	1.25954	1.53944
	18	1.11959	1.53944
	19	0.699746	1.95929
	20	2.37913	1.81934
	21	0.839695	1.95929
	22	0.139949	1.53944
	23	0.419847	1.67939
	24	0.419847	1.11959
	25	0.979644	1.25954
	26	1.11959	1.53944
	27	1.11959	1.53944
	28	0.839695	0.839695
	29	0.979644	1.25954
	30	0.559796	1.11959
	31	0.139949	1.11959
	32	1.11959	1.39949
	33	1.67939	1.53944
	34	1.81934	1.53944
	35	1.25954
	36	0.839695
	37	0.699746
	38	1.11959
	39	1.11959
	40	0.839695
	41	0.699746
	42	0.699746
	43	0.559796
	44	1.67939
	45	0.979644
	46	0.979644
	47	1.81934
	48	0.699746
	49	0.839695
	50	1.81934
	51	1.25954
	52	1.11959
	53	1.39949
	54	0.979644
	55	0.839695
	Figure 4e	Survival (%)	Survival (%)
		GMR-Rasv12, CG-Gal4>+	GMR-Rasv12, CG-Gal4>+
	Sample Number	-	Carnitine addition
	1	56	44
	2	20	28
	3	8	60
	4	36	16
	5	12	64
	6	28	48
	7	24	32
	8	8	48
	9	8	44
	10	40	36
	11	28	64
	12	24	40
	13	20	32
	14	20	36
	15	44	36
	16	56	52
	17	36	44
	18	32	44
	19	20	56
	20	68	52
	21	24	56
	22	4	44
	23	12	48
	24	12	32
	25	28	36
	26	32	44
	27	32	44
	28	24	24
	29	28	36
	30	16	32
	31	4	32
	32	32	40
	33	48	44
	34	52	44
	35	36
	36	24
	37	20
	38	32
	39	32
	40	24
	41	20
	42	20
	43	16
	44	48
	45	28
	46	28
	47	52
	48	20
	49	24
	50	52
	51	36
	52	32
	53	40
	54	28
	55	24

## Sheet: Fig. 4f
	Figure 4f	Survival (Ratio)	Survival (Ratio)		Statistical Analysis
		GMR-Rasv12, CG-Gal4>+	GMR-Rasv12, CG-Gal4>+		Unpaired t test
	Sample Number	-	Acetyl-CoA precursor addition		P value	0.0003
	1	1.43939	1.72727		P value summary	***
	2	0.863636	1.43939		Significantly different (P < 0.05)?	Yes
	3	0.287879	2.01515		One- or two-tailed P value?	Two-tailed
	4	1.15152	2.01515
	5	0.575758	2.01515
	6	1.72727	1.72727
	7	0.863636	2.01515
	8	1.72727	2.30303
	9	1.72727	2.87879
	10	0.575758	2.30303
	11	1.43939	3.45455
	12	1.15152	3.45455
	13	2.01515	2.30303
	14	0	3.74242
	15	1.15152	1.15152
	16	0.575758	1.43939
	17	0.575758	2.01515
	18	0.575758	0.575758
	19	0.575758	0.863636
	20		0.287879
	Figure 4f	Survival (%)	Survival (%)
		GMR-Rasv12, CG-Gal4>+	GMR-Rasv12, CG-Gal4>+
	Sample Number	-	Acetyl-CoA precursor addition
	1	20	24
	2	12	20
	3	4	28
	4	16	28
	5	8	28
	6	24	24
	7	12	28
	8	24	32
	9	24	40
	10	8	32
	11	20	48
	12	16	48
	13	28	32
	14	0	52
	15	16	16
	16	8	20
	17	8	28
	18	8	8
	19	8	12
	20		4

## Sheet: Fig. 4g
	Figure 4g	Survival (Ratio)	Survival (Ratio)		Statistical Analysis
		GMR-Rasv12, CG-Gal4>TMLHE-RNAi-1	GMR-Rasv12, CG-Gal4>TMLHE-RNAi-1		Unpaired t test
	Sample Number	-	Acetyl-CoA precursor addition		P value	0.0014
	1	1.29412	4.42588		P value summary	**
	2	0.647059	2.32941		Significantly different (P < 0.05)?	Yes
	3	0.647059	1.63059		One- or two-tailed P value?	Two-tailed
	4	0.647059	2.09647
	5	1.29412	1.86353
	6	0.970588	1.63059
	7	1.29412	2.79529
	8	0.970588	0.698824
	9	1.94118	2.56235
	10	0	1.86353
	11	1.29412	2.09647
	12		1.63059
