# Supplementary material for: Oncogenic stress‐induced Netrin is a humoral signaling molecule that reprograms systemic metabolism in Drosophila
Source: EMBO J. 2023 May 4;42(12):e111383. doi: 10.15252/embj.2022111383 (PMC10267689; doi:10.15252/embj.2022111383)
Supplement: Supplementary file 11 — Source Data for Figure 5 [file EMBJ-42-e111383-s006.zip]

Archive with 42 entries (37 files):
- Source Data for Figure 5/
- __MACOSX/._Source Data for Figure 5
- Source Data for Figure 5/.DS_Store
- __MACOSX/Source Data for Figure 5/._.DS_Store
- Source Data for Figure 5/Fig. 5f/
- __MACOSX/Source Data for Figure 5/._Fig. 5f
- Source Data for Figure 5/Fig. 5a/
- __MACOSX/Source Data for Figure 5/._Fig. 5a
- Source Data for Figure 5/Source data for Figure 5.xlsx
- __MACOSX/Source Data for Figure 5/._Source data for Figure 5.xlsx
- Source Data for Figure 5/Fig. 5g/
- __MACOSX/Source Data for Figure 5/._Fig. 5g
- Source Data for Figure 5/Fig. 5b/
- __MACOSX/Source Data for Figure 5/._Fig. 5b
- Source Data for Figure 5/Fig. 5f/Fig. 5f_DAPI.tif
- __MACOSX/Source Data for Figure 5/Fig. 5f/._Fig. 5f_DAPI.tif
- Source Data for Figure 5/Fig. 5f/Fig. 5f_GFP.tif
- __MACOSX/Source Data for Figure 5/Fig. 5f/._Fig. 5f_GFP.tif
- Source Data for Figure 5/Fig. 5f/Fig. 5f_Merge.tif
- __MACOSX/Source Data for Figure 5/Fig. 5f/._Fig. 5f_Merge.tif
- Source Data for Figure 5/Fig. 5a/Fig. 5a_NetB.tif
- __MACOSX/Source Data for Figure 5/Fig. 5a/._Fig. 5a_NetB.tif
- Source Data for Figure 5/Fig. 5a/Fig. 5a_DAPI.tif
- __MACOSX/Source Data for Figure 5/Fig. 5a/._Fig. 5a_DAPI.tif
- Source Data for Figure 5/Fig. 5a/Fig. 5a_Merge.tif
- __MACOSX/Source Data for Figure 5/Fig. 5a/._Fig. 5a_Merge.tif
- Source Data for Figure 5/Fig. 5a/Fig. 5a_RFP.tif
- __MACOSX/Source Data for Figure 5/Fig. 5a/._Fig. 5a_RFP.tif
- Source Data for Figure 5/Fig. 5g/Fig. 5g_DAPI.tif
- __MACOSX/Source Data for Figure 5/Fig. 5g/._Fig. 5g_DAPI.tif
- Source Data for Figure 5/Fig. 5g/Fig. 5g_Merge.tif
- __MACOSX/Source Data for Figure 5/Fig. 5g/._Fig. 5g_Merge.tif
- Source Data for Figure 5/Fig. 5g/Fig. 5g_GFP.tif
- __MACOSX/Source Data for Figure 5/Fig. 5g/._Fig. 5g_GFP.tif
- Source Data for Figure 5/Fig. 5b/Fig. 5b_Merge.tif
- __MACOSX/Source Data for Figure 5/Fig. 5b/._Fig. 5b_Merge.tif
- Source Data for Figure 5/Fig. 5b/Fig. 5b_DAPI.tif
- __MACOSX/Source Data for Figure 5/Fig. 5b/._Fig. 5b_DAPI.tif
- Source Data for Figure 5/Fig. 5b/Fig. 5b_NetB.tif
- __MACOSX/Source Data for Figure 5/Fig. 5b/._Fig. 5b_NetB.tif
- Source Data for Figure 5/Fig. 5b/Fig. 5b_RFP.tif
- __MACOSX/Source Data for Figure 5/Fig. 5b/._Fig. 5b_RFP.tif
