# Supplementary material for: Oncogenic stress‐induced Netrin is a humoral signaling molecule that reprograms systemic metabolism in Drosophila
Source: EMBO J. 2023 May 4;42(12):e111383. doi: 10.15252/embj.2022111383 (PMC10267689; doi:10.15252/embj.2022111383)
Supplement: Supplementary file 11 — Source Data for Figure 5 [file EMBJ-42-e111383-s006.zip › Source Data for Figure 5/Source data for Figure 5.xlsx]

## Sheet: Fig.5c
		Figure 5c	Survival (%)	Survival (%)		Statistical Analysis
		Sample Number	Nub>Rasv12, LacZ RNAi	Nub>Rasv12, NetB RNAi-2		Unpaired t test
		1	48	84		P value	0.0003
		2	56	96		P value summary	***
		3	64	76		Significantly different (P < 0.05)?	Yes
		4	48	80		One- or two-tailed P value?	Two-tailed
		5	60	64
		6	36	72
		7	32	92

## Sheet: Fig. 5d
	Figure 5d	Survival (%)	Survival (%)		Statistical Analysis
	Sample Number	Nub>Rasv12, GFP	Nub>Rasv12, NetB::GFP		Unpaired t test
	1	44	28		P value	0.0306
	2	72	28		P value summary	*
	3	48	36		Significantly different (P < 0.05)?	Yes
	4	48	28		One- or two-tailed P value?	Two-tailed
	5	16	40
	6	40	24
	7	48	44
	8		12
	9		8
	10		40

## Sheet: Fig. 5e
	Figure 5e	NetB mRNA (Ratio)	NetB mRNA (Ratio)		Statistical Analysis
	Sample Number	esgts>GFP	esgts>Rasv12, GFP		Unpaired t test
	1	0.8625	1.7957		P value	0.0341
	2	0.8884	3.3443		P value summary	*
	3	0.8149	1.7042		Significantly different (P < 0.05)?	Yes
	4	1.3906	1.6907		One- or two-tailed P value?	Two-tailed
	5	1.6602	1.2389
	6	0.6006	1.1209
	7	0.7829

## Sheet: Fig. 5h
	Figure 5h	Relative Mean Intensity	Relative Mean Intensity		Statistical Analysis
	Sample Number	esgts>+	esgts>Rasv12		Unpaired t test
	1	0.78	4.01		P value	0.0019
	2	2.37	6.23		P value summary	**
	3	0.57	4.05		Significantly different (P < 0.05)?	Yes
	4	0.4			One- or two-tailed P value?	Two-tailed
	5	0.88

## Sheet: Fig. 5i
		Figure 5i				Statistical Analysis
		Days	esgts>Rasv12, LacZ RNAi	esgts>Rasv12, NetB RNAi-1		Log-rank (Mantel-Cox) test
		2	1			Chi square	35.82
		2	1			df	1
		4	1			P value	<0.0001
		4	1			P value summary	****
		4	1			Are the survival curves sig different?	Yes
		4	1
		6	1
		6	1
		8	1
		8	1
		8	1
		10	1
		10	1
		10	1
		10	1
		10	1
		12	1
		12	1
		12	1
		14	1
		14	1
		14	1
		14	1
		14	1
		14	1
		14	1
		14	1
		16	1
		16	1
		16	1
		16	1
		18	1
		18	1
		18	1
		18	1
		18	1
		18	1
		18	1
		18	1
		18	1
		18	1
		20	1
		20	1
		20	1
		20	1
		22	1
		22	1
		22	1
		22	1
		22	1
		23	1
		23	1
		23	1
		23	1
		23	1
		25	1
		25	1
		25	1
		25	1
		25	1
		25	1
		25	1
		25	1
		25	1
		25	1
		25	1
		25	1
		25	1
		25	1
		25	1
		27	1
		27	1
		27	1
		27	1
		29	1
		31	1
		2		0
		4		0
		6		0
		8		1
		8		1
		10		0
		12		0
		14		0
		16		1
		16		1
		18		1
		20		1
		20		1
		20		1
		22		1
		22		1
		22		1
		22		1
		22		1
		23		1
		23		1
		25		1
		25		1
		25		1
		25		1
		25		1
		25		1
		25		1
		25		1
		25		1
		25		1
		25		1
		25		1
		25		1
		25		1
		25		1
		25		1
		25		1
		25		1
		25		1
		25		1
		27		1
		27		1
		27		1
		27		1
		27		1
		27		1
		27		1
		27		1
		27		1
		27		1
		27		1
		27		1
		27		1
		27		1
		27		1
		27		1
		27		1
		27		1
		27		1
		27		1
		27		1
		27		1
		27		1
		27		1
		27		1
		27		1
		27		1

## Sheet: Fig. 5j
	Figure 5j	TMLHE mRNA (Ratio)	TMLHE mRNA (Ratio)	TMLHE mRNA (Ratio)	TMLHE mRNA (Ratio)
		5 day induction	5 day induction	10 day induction	10 day induction
	Sample Number	esgts>+	esgts>Rasv12	esgts>+	esgts>Rasv12
	1	0.913	0.773	1.196	0.511
	2	0.889	0.849	1.123	0.815
	3	0.984	0.453	1.125	0.653
	4	1.066	0.544	1.02	0.857
	5	1.088	0.591	0.789	0.57
	6	0.937	0.62	1.872	0.644
	7	0.966	0.777	1.417	0.73
	8	1.158	0.613	0.753	0.541
		Statistical Analysis		Statistical Analysis
		Unpaired t test		Unpaired t test
		P value	<0.0001	P value	0.0024
		P value summary	****	P value summary	**
		Significantly different (P < 0.05)?	Yes	Significantly different (P < 0.05)?	Yes
		One- or two-tailed P value?	Two-tailed	One- or two-tailed P value?	Two-tailed

## Sheet: Fig. 5k
	Figure 5k	Relative Canitine Amount	Relative Canitine Amount	Relative Canitine Amount	Relative Canitine Amount	Relative Canitine Amount	Relative Canitine Amount
		2 day induction	2 day induction	10 day induction	10 day induction	20 day induction	2 day induction
	Sample Number	esgts>+	esgts>Rasv12	esgts>+	esgts>Rasv12	esgts>+	esgts>Rasv12
	1	1.01751	0.717265	0.951608	0.557681	0.536487	0.568147
	2	1.12722	0.965619	1.05407	0.523522	0.647121	0.474485
	3	1.07662	0.774389	0.908578	0.733786	1.07797	0.418764
	4	1.18947	1.06961	0.88562	0.399875	0.977675	0.52225
	5	0.978128	1.06606	0.719905	0.59477	1.35303	0.310477
	6	1.08525	0.857073	0.87813	0.561913	0.909511	0.458097
	7	0.791921	0.849409	1.03145	0.415308	0.931123	0.626117
	8	0.733893	0.940394	0.953366	0.780481	0.829123	0.349326
		Statistical Analysis		Statistical Analysis		Statistical Analysis
		Unpaired t test		Unpaired t test		Unpaired t test
		P value	0.2121	P value	<0.0001	P value	0.0004
		P value summary	ns	P value summary	****	P value summary	***
		Significantly different (P < 0.05)?	No	Significantly different (P < 0.05)?	Yes	Significantly different (P < 0.05)?	Yes
		One- or two-tailed P value?	Two-tailed	One- or two-tailed P value?	Two-tailed	One- or two-tailed P value?	Two-tailed

## Sheet: Fig. 5l
	Figure 5l	Days	esgts>Rasv12, CG>LacZ RNAi	esgts>Rasv12, CG>TMLHE RNAi-2		Statistical Analysis			Days	esgts>+, CG>LacZ RNAi	esgts>+, CG>TMLHE RNAi-2		Statistical Analysis
		2	1			Log-rank (Mantel-Cox) test			2	1			Log-rank (Mantel-Cox) test
		2	1			Chi square	7.924		2	1			Chi square	59.48
		2	1			df	1		2	1			df	1
		2	1			P value	0.0049		2	1			P value	<0.0001
		2	1			P value summary	**		2	1			P value summary	****
		2	1			Are the survival curves sig different?	Yes		2	1			Are the survival curves sig different?	Yes
		5	1						5	1
		5	1						5	1
		5	1						7	1
		5	1						9	0
		5	1						11	1
		5	1						13	0
		5	1						15	0
		5	1						17	1
		5	1						19	0
		5	1						21	1
		5	1						23	0
		5	1						25	1
		5	1						27	1
		5	1						27	1
		5	1						27	1
		5	1						29	1
		5	1						29	1
		5	1						29	1
		5	1						31	1
		5	1						31	1
		5	1						31	1
		5	1						31	1
		5	1						31	1
		5	1						31	1
		7	1						31	1
		7	1						31	1
		7	1						31	1
		7	1						31	1
		7	1						31	1
		7	1						31	1
		9	1						31	1
		9	1						31	1
		9	1						31	1
		11	1						31	1
		11	1						31	1
		11	1						31	1
		11	1						31	1
		13	1						31	1
		13	1						33	1
		13	1						33	1
		13	1						33	1
		13	1						33	1
		13	1						33	1
		13	1						33	1
		13	1						33	1
		13	1						33	1
		13	1						33	1
		15	1						33	1
		15	1						33	1
		15	1						33	1
		15	1						33	1
		15	1						33	1
		15	1						33	1
		17	1						33	1
		17	1						33	1
		17	1						33	1
		17	1						33	1
		17	1						33	1
		17	1						33	1
		17	1						33	1
		17	1						33	1
		17	1						33	1
		17	1						33	1
		17	1						33	1
		17	1						33	1
		17	1						33	1
		17	1						33	1
		17	1						33	1
		17	1						33	1
		17	1						33	1
		17	1						33	1
		17	1						33	1
		17	1						33	1
		17	1						33	1
		19	1						33	1
		19	1						33	1
		19	1						33	1
		19	1						33	1
		19	1						33	1
		19	1						33	1
		19	1						33	1
		19	1						33	1
		19	1						33	1
		19	1						33	1
		19	1						33	1
		19	1						33	1
		19	1						33	1
		19	1						33	1
		19	1						33	1
		19	1						33	1
		19	1						33	1
		19	1						33	1
		21	1						33	1
		21	1						33	1
		21	1						33	1
		21	1						33	1
		21	1						33	1
		21	1						33	1
		21	1						33	1
		21	1						33	1
		21	1						35	1
		21	1						35	1
		21	1						35	1
		21	1						35	1
		21	1						35	1
		21	1						35	1
		21	1						35	1
		21	1						35	1
		21	1						35	1
		21	1						35	1
		21	1						35	1
		21	1						35	1
		21	1						35	1
		21	1						35	1
		21	1						35	1
		21	1						35	1
		21	1						35	1
		21	1						35	1
		23	1						35	1
		23	1						35	1
		23	1						35	1
		23	1						35	1
		23	1						35	1
		23	1						35	1
		23	1						35	1
		23	1						35	1
		23	1						35	1
		23	1						35	1
		23	1						35	1
		23	1						35	1
		23	1						35	1
		23	1						35	1
		25	1						35	1
		25	1						37	1
		25	1						37	1
		25	1						37	1
		25	1						37	1
		25	1						39	1
		27	1						39	1
		2		1					39	1
		2		1					2		1
		2		1					2		1
		2		1					2		1
		2		1					2		1
		2		1					2		1
		5		1					2		1
		5		1					2		1
		5		1					2		1
		5		1					2		1
		5		1					5		1
		5		1					5		1
		5		1					5		1
		5		1					7		0
		5		1					9		0
		5		1					11		0
		5		1					13		0
		5		1					15		0
		5		1					17		1
		5		1					17		1
		5		1					17		1
		5		1					19		1
		5		1					21		0
		5		1					23		0
		5		1					25		0
		5		1					27		0
		5		1					29		1
		5		1					29		1
		5		1					31		1
		5		1					31		1
		5		1					33		1
		7		1					33		1
		7		1					33		1
		7		1					33		1
		7		1					33		1
		7		1					33		1
		7		1					33		1
		7		1					33		1
		7		1					33		1
		7		1					33		1
		7		1					33		1
		7		1					33		1
		7		1					33		1
		7		1					33		1
		7		1					33		1
		7		1					35		1
		7		1					35		1
		7		1					35		1
		7		1					35		1
		7		1					35		1
		7		1					35		1
		7		1					35		1
		9		1					35		1
		9		1					35		1
		9		1					35		1
		9		1					35		1
		9		1					35		1
		11		1					35		1
		11		1					35		1
		11		1					35		1
		11		1					35		1
		11		1					35		1
		11		1					35		1
		11		1					35		1
		11		1					35		1
		13		1					35		1
		13		1					35		1
		13		1					35		1
		13		1					35		1
		13		1					35		1
		13		1					35		1
		13		1					35		1
		13		1					35		1
		15		1					35		1
		15		1					35		1
		15		1					35		1
		17		1					35		1
		17		1					35		1
		17		1					35		1
		17		1					35		1
		17		1					35		1
		17		1					35		1
		17		1					35		1
		17		1					35		1
		17		1					35		1
		19		1					35		1
		19		1					35		1
		19		1					35		1
		19		1					35		1
		19		1					35		1
		19		1					35		1
		21		1					35		1
		21		1					35		1
		21		1					35		1
		21		1					35		1
		21		1					35		1
		21		1					35		1
		21		1					35		1
		21		1					35		1
		21		1					37		1
		21		1					37		1
		21		1					37		1
		23		1					37		1
		23		1					37		1
		23		1					37		1
		23		1					37		1
		23		1					37		1
		23		1					37		1
		23		1					37		1
		23		1					37		1
		23		1					37		1
		25		1					37		1
		25		1					37		1
		27		1					37		1
									37		1
									37		1
									37		1
									37		1
									37		1
									37		1
									37		1
									37		1
									37		1
									37		1
									37		1
									37		1
									37		1
									37		1
									37		1
									37		1
									37		1
									37		1
									37		1
									37		1
									37		1
									37		1
									37		1
									37		1
									37		1
									37		1
									37		1
									37		1
									37		1
									37		1
									37		1
									37		1
									37		1
									39		1
									39		1
									39		1
									39		1
									39		1
									39		1
									39		1
									39		1
